# Supplementary material for: Ipilimumab, Pembrolizumab, or Nivolumab in Combination with BBI608 in Patients with Advanced Cancers Treated at MD Anderson Cancer Center
Source: Cancers (Basel). 2022 Mar 4;14(5):1330. doi: 10.3390/cancers14051330 (PMC8909492; doi:10.3390/cancers14051330)
Supplement: Supplementary file 1 [file cancers-14-01330-s001.zip]

Archive with 1 entries (1 files):
- cancers-1596800-supplementary.pdf
